# Supplementary material for: Relationships of Telomere Homeostasis with Oxidative Stress and Cardiac Dysfunction in Human Ischaemic Hearts
Source: Antioxidants (Basel). 2021 Nov 1;10(11):1750. doi: 10.3390/antiox10111750 (PMC8615212; doi:10.3390/antiox10111750)
Supplement: Supplementary file 1 [file antioxidants-10-01750-s001.zip]

Archive with 1 entries (1 files):
- antioxidants-1388049-supplementary.pdf
